# Supplementary material for: De-Escalation of Anti-Tumor Necrosis Factor Alpha Agents and Reduction in Adverse Effects: A Systematic Review
Source: Biomedicines. 2022 Apr 29;10(5):1034. doi: 10.3390/biomedicines10051034 (PMC9139158; doi:10.3390/biomedicines10051034)
Supplement: Supplementary file 1 [file biomedicines-10-01034-s001.zip]

Archive with 1 entries (1 files):
- biomedicines-1675878-supplementary.pdf
